# Supplementary material for: Aeromonas sobria as a potential candidate for bioremediation of heavy metal from contaminated environments
Source: Sci Rep. 2022 Dec 8;12:21235. doi: 10.1038/s41598-022-25781-3 (PMC9732040; doi:10.1038/s41598-022-25781-3)
Supplement: Supplementary file 3 — Supplementary Information 3. [file 41598_2022_25781_MOESM3_ESM.xlsx]

## Sheet: Plate 1 - Sheet1
Software Version	2.07.17
Experiment File Path:
Protocol File Path:	DB:\Protocols\Cu.prt
Plate Number	Plate 1
Date	2020-01-10
Time	08:23:42 Õ
Reader Type:	ELx808
Reader Serial Number:	Unknown
Reading Type	Reader
Procedure Details
Plate Type	96 WELL PLATE
Shake	Medium, 0:05 (MM:SS)
Read	Cu
	Absorbance Endpoint
	Full Plate
	Wavelengths: 600
	Read Speed: Normal
Results			Copper Concentration (mM)														Copper Concentration (mM)
	Replicates	1	2	3	4	5	6	7	8	9				Heavy metals	0	1	2	3	4	5	6	7	8	9
	1	1.923	1.896	1.784	1.857	2.047	1.376	1.038	0.133	0.037				Cu	1.89333	1.86733	1.776	1.824	1.86833	1.35633	0.992333	0.0996667	0.078	0
	2	1.893	1.872	1.809	1.789	1.848	1.311	0.916	0.07	0.072				Ni	1.76633	1.931	1.87133	1.87467	1.801	1.66833	1.06633	1.016	1.04833	0.0923333
	3	1.864	1.834	1.735	1.826	1.71	1.382	1.023	0.096	0.125				Zn	1.90933	1.84967	1.84133	0.682	0.459333	0.466333	0.106	0.0893333	0.0526667	0
			Nickel Concentration (mM)
	Replicates	1	2	3	4	5	6	7	8	9	10
	1	1.693	1.982	1.892	1.914	1.761	1.821	1.276	1.071	1.055	0.05
	2	1.876	1.888	1.921	1.865	1.79	1.821	1.038	1.014	0.962	0.143
	3	1.73	1.923	1.801	1.845	1.852	1.363	0.885	0.963	1.128	0.084
			Zinc Concentration (mM)
	Replicates	1	2	3	4	5	6	7	8	9
	1	1.901	1.852	1.925	0.98	0.454	0.445	0.061	0.117	0.059
	2	1.896	1.852	1.831	0.632	0.38	0.505	0.153	0.061	0.048
	3	1.931	1.845	1.768	0.434	0.544	0.449	0.104	0.09	0.051
