# Supplementary material for: Aeromonas sobria as a potential candidate for bioremediation of heavy metal from contaminated environments
Source: Sci Rep. 2022 Dec 8;12:21235. doi: 10.1038/s41598-022-25781-3 (PMC9732040; doi:10.1038/s41598-022-25781-3)
Supplement: Supplementary file 4 — Supplementary Information 4. [file 41598_2022_25781_MOESM4_ESM.xlsx]

## Sheet: Sheet1
	ppm	Total (ppm)	24 Hours		48 hours		72 hours
			remain	reduced	remain	reduced	remain	reduced
	Cu	24.968	17.838	7.13	13.634	11.334	11.263	13.705
	Ni	29.0795	19.256	9.82349	14.192	14.8875	10.954	18.1255
	Zn	28.76	23.247	5.513	19.686	9.074	18.289	10.471
	mM	Total (mM)	24 hours		48 hours		72 hours
			remain	reduced	remain	reduced	remain	reduced
	Cu	1	0.7144	0.2856	0.546059	0.453941	0.451097	0.548903
	Ni	1	0.6621	0.3379	0.488042	0.511958	0.376692	0.623308
	Zn	1	0.8083	0.1917	0.684492	0.315508	0.635918	0.364082
	Percentage%	Total	24hours		48 hours		72 hours
			Remained	Reduced	remain	reduced	remain	reduced
	Cu	100	71.44	28.56	54.6059	45.3941	45.1097	54.8903
	Ni	100	66.21	33.79	48.8042	51.1958	37.6692	62.3308
	Zn	100	80.83	19.17	68.4492	31.5508	63.5918	36.4082
		Reduced %	24 Hours	48 Hours	72 Hours
		Cu	28.56	45.3941	54.8903
		Ni	33.79	51.1958	62.3308
		Zn	19.17	31.5508	36.4082
